# Supplementary material for: Mechanistically Distinct Mouse Models for CRX-Associated Retinopathy
Source: PLoS Genet. 2014 Feb 6;10(2):e1004111. doi: 10.1371/journal.pgen.1004111 (PMC3916252; doi:10.1371/journal.pgen.1004111)
Supplement: Table S1 — PCR Primer Pairs for Genotyping, qRT-PCR and qChIP. List of oligonucleotides used for all PCR-based analyses. (XLSX) [file pgen.1004111.s006.xlsx]

## Sheet: Sheet1
Table S1. PCR Primer Pairs for Genotyping, qRT-PCR and qChIP
Mouse Crx Genotyping primers		Mouse QRT-PCR primers		Mouse promoter ChIP primers
E168 WT-F	5’- CATTTGGAGTCCAGCCTCAGAG -5’	Arr3-RTF	5'-AAGTTTTCCATCTACCTGGGG-3'	Arr3-376-F	5'- CAACCCAGCACAGGATAATG -3'
E168 mut-F	5’- CATTTGGAGTCCAGCCTCAGGC -3’	Arr3-RTR	5'-TCACATCCAAGTCATCACGG-3'	Arr3-181-R	5'-TGATTGTTACTGAGGAGGTAGGC -3'
E168-R	5’- GAGCAAGTTCTCAGCACCTTTACG -3’	Opn1sw-RTF	5'-GCTGGACTTACGGCTTGTCACC-3'	Crx-159-F	5'- TCCCTCCCTTCTTCATCAAC -3
Total Crx-F	5’-GCAGCGACAGCAGCAGAAACA-3’	Opn1sw-RTR	5'-TGTGGCGTTGTGTTTGCTGC-3'	Crx+73-R	5'- GAAATAGGTCCCCTCACACG -3'
Total Crx-R	5’-AGAAGCCGGGGCATAGGTCAT-3’	Crxos1-RT F	5'-GGAACTCAAACTACGGAAAGACC-3'	Gnat1-304-F	5'- CGGGACTAAAGGGTCTGTTC -3'
Neo-F	5’-ATG GAT TGC ACG CAG GTT CTC-3’	Crxos-RT R	5'-CTTTGGTACCCAGAAGAGAGCTT-3'	Gnat1-185-R	5'- TTCAACTGCTGACTTGGCAC -3'
Neo-R	5’-CTG ATG CTC TTC GTC CAG ATC-3’	Crx R90 WT-RTF	5'-CCTCACTATTCAGTCAATGCCTTG-3'	Grm6-139-F	5'- CCAGAGGTTGGCTCAGGTAAG -3'
R90 WT-F	5'-CCAGGTCTGGTTCAAGAATCGT-3'	Crx R90 WT-RTR	5'-TCTGCATTTCGCCCTACG-3'	GluR6+67-R	5'- GCAGGAAAAGTTGGTGACTCG -3'
R90 mut-F	5'-CCAGGTCTGGTTCAAGAATTGG-3'	Crx E168 WT RTF	5'-TGCCTGAGTCCAGGGTCCAG-3'	IRBP-364-F	5'- AACCAGACCTCCAACTGCG -3'
R90-R	5'-CAAACATCTGTAGAGGGTCTCGG-3'	Crx E168 WT RTR	5'-CCTCAGGCAAAGGAGCCTCTG-3'	IRBP+45-R	5'- CTGCCTCTCTCCCTTGCCC -3'
Genomic mCrx Int/Ex4-F	5'-GGTAGGTAGGTGATACATGATGAC-3'	Dnaic-RTF	5'-CTGTGGTAGCCAAGAAGAAGAAC-3'	OPN1SW-456-F	5'- CACTCATCCTCTTCCTGTTTCC -3'
Genomic mCrx Int/Ex4-R	5'-CCCACTGAAATAGGAACTTGGAG-3'	Dnaic-RTR	5'-CTCACGAGGTTTAGCAGTTTGTC-3'	OPN1SW-262-R	5'- GGTCAGTATTGGTTTCTGTGGC -3'
Sequencing primer E168	5'-AACAGAAAGCAGAAGCCG-3'	Opn1mw-RTF	5'-GGTGGTGATGGTCTTCGCATAC-3'	OPN1MW-216-F	5'- TGAGCACCCCTGTGGATTG -3'
Sequencing primer R90	5'- GTGATGTGTGGGTCTTACC -3'	Opn1mw-RTR	5'-TTGGAGGTGCTGGAAAGTTCAG-3'	OPN1MW-23-R	5'- GGAACCTGTCAGACTTGGCAC -3'
		Myo7a-RTF	5'-GACACCTGACAGACTGGATAAAG-3'	Rho-200-F	5'- GGGGCAGACAAGATGAGACAC -3'
		Myo7a-RTR	5'-CTAGGGAAGTAGGATTTGTCCTC-3'	Rho+124-R	5'- TTCGTAGACAGAGACCAAGGC -3'
		Nr2e3-RTF	5'-AGTCCCAGGTGATGCTAAGC-3'
		Nr2e3-RTR	5'-TTCTAAGATGTGCTGCCCC-3'
		NRL-RTF	5'-TTCTGGTTCTGACAGTGACTACG-3'
		NRL-RTR	5'-AAGGCTCCCGCTTTATTTC-3'
		Otx2-RTF	5'-ACTTGCCAGAATCCAGGGTG-3'
		Otx2-RTR	5'-TGAGCCAGCATAGCCTTGAC-3'
		Rho-RTF	5'-GCTTCCCTACGCCAGTGTG-3'
		Rho-RTR	5'-CAGTGGATTCTTGCCGCAG-3'
		Tuba1b-RTF	5’ -CAAGCTGGAGTTCTCCATTTAC-3’
		Tuba1b-RTR	5’-GTCATAGATGGCCTCATTGTCT-3’
		Ubb-RTF	5’-CAACATCCAGAAAGAGTCAACC-3’
		Ubb-RTR	5’-ATGTTGTAATCAGAGAGGGTGC-3’
