# Supplementary material for: Mechanistically Distinct Mouse Models for CRX-Associated Retinopathy
Source: PLoS Genet. 2014 Feb 6;10(2):e1004111. doi: 10.1371/journal.pgen.1004111 (PMC3916252; doi:10.1371/journal.pgen.1004111)
Supplement: Table S2 — Expression of genes downregulated in P10 homozygous Crx E168d2neo, R90Wneo and/or −/−. Differential expression analyses of downregulated genes from P10 expression microarrays. (XLSX) [file pgen.1004111.s007.xlsx]

## Sheet: Sheet1
Table S2. Expression of genes downregulated in P10 homozygous Crx E168d2neo, R90Wneo and/or -/-
Gene Symbol	ProbeID	CRX ChIPSeq Reads WT	CRX ChIPSeq Reads Nrl	-/- Diff Score	-/- Fold Change	E168d2neo Diff Score	E168d2neo Fold Change	R90Wneo Diff Score	R90Wneo Fold Change
1190005I06Rik	ILMN_2699367	43	0	-9.36354	0.247608	-10.9789	0.146394	-6.54206	0.401972
1700003M02Rik	ILMN_3162009	0	0	-7.91105	0.357309	-12.3716	0.172058	-6.00827	0.437594
1700007K13Rik	ILMN_1232336	0	0	-10.9172	0.168998	-14.5982	0.218036	-10.9276	0.279389
Abca4	ILMN_2829608	229	63	-11.1366	0.200397	-11.6292	0.192219	-9.2775	0.290639
Accn3	ILMN_2699096	0	0	-12.6451	0.35053	-10.6052	0.257429	-8.64859	0.475144
Ankrd33	ILMN_2938256	158	54	-11.4276	0.0616245	-10.575	0.119983	-9.28235	0.236056
Aqp1	ILMN_2980661	67	12	-10.1113	0.179919	-11.0185	0.117898	-6.81325	0.246282
Arr3	ILMN_2717844	0	117	-16.9535	0.0451514	-17.5672	0.0188414	-8.51537	0.212586
Asl	ILMN_1254257	37	0	-8.99388	0.267483	-5.66785	0.22456	-6.35247	0.462522
Bmp15	ILMN_2735937	0	0	-5.79839	0.0560913	-6.16476	0.168584	-6.17072	0.0542651
Cabp2	ILMN_2915898	16	14	-11.3303	0.165481	-14.7675	0.134173	-11.0711	0.323048
Cabp4	ILMN_2713354	194	111	-25.208	0.0507319	-26.7366	0.00420489	-8.2323	0.274844
Ccdc65	ILMN_1253268	20	0	-8.38479	0.215682	-6.5501	0.341093	-6.41398	0.429656
Cdk2ap2	ILMN_2627093	94	13	-12.2498	0.26607	-12.6356	0.210958	-6.43868	0.459417
Ckmt1	ILMN_2773537	22	12	-15.6293	0.142107	-14.5856	0.141308	-10.9531	0.263744
Cnksr1	ILMN_2723329	0	0	-37.0998	0.20785	-66.5656	0.167552	-18.9066	0.343577
Cplx4	ILMN_1247547	256	132	-16.176	0.122379	-18.2322	0.122824	-6.27454	0.409136
Cpm	ILMN_2476452	85	0	-12.6237	0.173213	-5.04422	0.00166707	-17.4848	0.0980501
Crxos1	ILMN_3138419	0	0	-13.174	0.120712	-10.7654	0.1973	-8.68525	0.420848
D730039F16Rik	ILMN_2912410	9	11	-8.79563	0.1317	-7.90257	0.155272	-8.59189	0.189148
Dhh	ILMN_2595664	45	0	-13.9522	0.201816	-15.6045	0.131902	-14.0098	0.272498
Drd4	ILMN_1217098	48	16	-7.98975	0.188591	-44.616	0.0198896	-13.5154	0.252397
Esrrb	ILMN_1228497	566	71	-12.8805	0.0441715	-12.87	0.039947	-7.7911	0.179978
Exoc3l	ILMN_1236298	27	22	-9.82089	0.0504577	-8.21362	0.138344	-6.894	0.255193
Fbxo36	ILMN_2717387	62	0	-20.8312	0.32658	-18.7516	0.311565	-10.4208	0.402972
Gckr	ILMN_2710811	35	58	-10.4796	0.0886921	-12.9741	0.0969047	-14.0767	0.212521
Gnat2	ILMN_2737604	111	298	-11.9138	0.329753	-11.8234	0.321757	-10.5664	0.36997
Grtp1	ILMN_1248487	318	110	-19.5637	0.0731654	-16.3299	0.143405	-13.1245	0.180863
Guk1	ILMN_2967576	110	123	-10.0116	0.332564	-10.0252	0.272231	-7.6053	0.435085
Heatr5a	ILMN_2741872	178	0	-12.212	0.0679388	-11.2824	0.267434	-8.21784	0.301264
Ier3	ILMN_1216764	44	20	-25.7198	0.0949695	-26.6708	0.0744398	-15.159	0.188013
Isoc2a	ILMN_1236008	0	0	-7.08404	0.285312	-7.82635	0.250847	-6.0485	0.343027
Kcne2	ILMN_2794237	44	157	-9.00018	0.0629254	-8.64556	0.0754933	-7.03507	0.230513
Lcn2	ILMN_2712075	28	0	-6.77115	0.0410843	-6.28088	0.0114349	-6.31272	0.107601
Mknk1	ILMN_1254855	53	47	-9.06102	0.412189	-5.77455	0.471599	-9.13048	0.409135
Mpp4	ILMN_2932574	168	111	-11.1533	0.135213	-13.8819	0.0342547	-7.73743	0.310967
Mylk	ILMN_2662602	291	274	-7.88084	0.209626	-8.26049	0.137975	-6.46083	0.312936
Myo7a	ILMN_1251839	0	0	-8.49704	0.145488	-8.05752	0.183609	-6.07637	0.268369
Myrip	ILMN_2665441	176	152	-9.02496	0.281482	-6.59585	0.349014	-8.6062	0.356015
Nme5	ILMN_2696232	15	0	-8.71572	0.315706	-7.41148	0.407237	-6.37397	0.445567
Nrm	ILMN_2733524	16	0	-15.4182	0.279925	-12.2169	0.283341	-11.4264	0.314655
Pde6c	ILMN_2862047	25	280	-7.12281	0.318026	-8.86508	0.13033	-6.21832	0.385286
Peli3	ILMN_1239882	102	27	-16.2405	0.128163	-11.9349	0.21053	-6.27578	0.485687
Pfkfb2	ILMN_1253966	261	50	-13.7691	0.32948	-11.7066	0.368789	-8.58759	0.436274
Pnmal1	ILMN_2601928	0	0	-10.0862	0.0999508	-9.8347	0.019412	-10.5146	0.114139
Pnpla3	ILMN_2777462	129	81	-8.92934	0.28298	-8.81947	0.30139	-9.48701	0.359425
Polg2	ILMN_2772224	173	0	-15.4875	0.381165	-8.73377	0.359584	-16.2651	0.492692
Ppap2c	ILMN_1249666	47	0	-70.6169	0.127463	-89.5848	0.0379432	-20.5114	0.261219
Psd2	ILMN_2678366	138	78	-9.97668	0.1441	-9.21037	0.172713	-9.26989	0.193833
Ramp3	ILMN_3073644	58	166	-7.95664	0.277261	-35.4453	0.0598835	-17.6493	0.144907
Rapgef5	ILMN_2674602	204	148	-19.85	0.331188	-17.067	0.406224	-16.3937	0.447509
Rcvrn	ILMN_2661924	198	0	-7.96403	0.0219785	-8.01549	0.0155769	-6.21359	0.148383
Rdh12	ILMN_2836501	180	95	-77.1242	0.0464421	-125.296	0.00886594	-10.8652	0.319055
Rdm1	ILMN_1218934	112	0	-19.5477	0.324828	-16.7892	0.336077	-13.0264	0.433825
Reep6	ILMN_2661650	172	0	-20.3196	0.121653	-19.2701	0.14376	-6.10651	0.376313
Rho	ILMN_1228510	579	32	-58.551	0.0192636	-60.6937	0.000601864	-9.11503	0.200315
Rnf207	ILMN_1237330	93	49	-29.1192	0.0163989	-28.0546	0.0377622	-14.0961	0.127487
Serinc4	ILMN_1241503	52	66	-20.7274	0.164664	-24.4741	0.0655499	-13.5886	0.30174
Snta1	ILMN_2734142	83	31	-11.1217	0.210994	-9.86333	0.269857	-6.99824	0.401927
Ssu72	ILMN_1257298	66	0	-8.42427	0.390085	-9.88037	0.27661	-7.11831	0.479171
Susd3	ILMN_2706550	246	46	-13.0818	0.0253794	-13.194	0.0148303	-9.62245	0.167791
Tnnt1	ILMN_2460136	33	10	-18.3979	0.164343	-15.3289	0.233787	-8.11758	0.357926
Top1mt	ILMN_3024238	0	0	-3.69669	0.348219	-11.0328	0.300199	-9.92879	0.473525
Trafd1	ILMN_1223395	139	52	-12.3438	0.28055	-11.6708	0.239978	-7.55786	0.427276
Wdr31	ILMN_1258609	41	76	-23.2836	0.386982	-21.9489	0.244034	-13.7679	0.476442
1700003E16Rik	ILMN_1231608	73	0	-17.1318	0.269332	-10.5858	0.334218
1700019E19Rik	ILMN_1236344	0	0	-9.99561	0.451828	-8.30264	0.480297
2210016L21Rik	ILMN_1251123	0	0	-5.07211	0.498035	-6.20414	0.430224
2310003L22Rik	ILMN_2747677	127	69	-6.5782	0.378284	-6.60182	0.380524
4930481A15Rik	ILMN_1248737	0	0	-5.40443	0.358956	-4.88629	0.467009
6430571L13Rik	ILMN_1223546	34	0	-7.0329	0.478514	-4.49063	0.472236
A930003A15Rik	ILMN_2477155	160	171	-5.99283	0.326685	-8.3459	0.273469
A930004D18Rik	ILMN_2511602	23	12	-6.71485	0.201998	-9.95386	0.185302
Abcg4	ILMN_1225587	138	26	-7.89335	0.478524	-4.80226	0.476576
Abhd14a	ILMN_2888454	0	0	-7.692	0.348801	-14.3889	0.387435
Acadvl	ILMN_2956932	20	0	-10.6359	0.414881	-9.36216	0.245141
Actb	ILMN_2846865	0	0	-7.24201	0.233183	-7.72739	0.199966
Adamtsl4	ILMN_2459899	0	0	-5.84304	0.234717	-4.53654	0.461181
Adipor1	ILMN_1213531	157	20	-7.5277	0.472916	-8.01846	0.481705
Adrb2	ILMN_1241610	0	10	-7.97507	0.160235	-5.03649	0.370884
Aipl1	ILMN_2677191	381	216	-7.81732	0.250997	-10.2855	0.077788
Akap1	ILMN_1219231	212	51	-6.51985	0.462721	-7.24527	0.384092
Als2	ILMN_2620053	191	161	-8.68743	0.474793	-10.2823	0.421213
Arhgap24	ILMN_2728038	89	54	-7.47479	0.456176	-7.78157	0.469722
Armc9	ILMN_2695415	88	69	-4.2893	0.496829	-17.6365	0.417621
Asrgl1	ILMN_1224874	98	0	-4.33518	0.311603	-5.36415	0.46891
Avpi1	ILMN_2813186	0	26	-8.10558	0.368235	-4.85743	0.399307
B4galt1	ILMN_2667369	289	59	-5.03923	0.399826	-6.06949	0.28301
Bbs5	ILMN_3162388	186	100	-7.15721	0.435043	-6.71339	0.44669
Cables2	ILMN_1220084	24	0	-6.72508	0.368847	-6.34117	0.386629
Cacna1f	ILMN_2657593	11	0	-13.7271	0.429102	-9.43449	0.316509
Ccdc126	ILMN_2729235	270	55	-15.6379	0.46405	-26.564	0.328909
Cdr2	ILMN_1255513	140	20	-12.2831	0.181019	-10.9093	0.207666
Cds1	ILMN_2919860	120	36	-9.66689	0.256762	-8.97328	0.227368
Cenpm	ILMN_2733472	25	11	-4.30804	0.403297	-6.80416	0.297497
Chst12	ILMN_2710205	101	48	-12.3024	0.360179	-8.20425	0.358503
Clca3	ILMN_2690676	43	201	-5.4377	0.216306	-4.23669	0.35418
Ctnnb1	ILMN_2616556	50	0	-4.27445	0.306668	-7.35685	0.212947
D430042O09Rik	ILMN_1244804	111	68	-13.3083	0.355702	-7.07897	0.419426
D630023F18Rik	ILMN_2702102	0	0	-7.03546	0.36212	-10.5559	0.461996
Dnaic1	ILMN_2744879	58	110	-3.83213	0.376738	-6.45871	0.300162
Dpf3	ILMN_2853983	430	58	-9.51957	0.0783226	-4.75064	0.280762
Dynlrb2	ILMN_1215019	0	13	-6.26748	0.27198	-6.33034	0.26328
Gadd45a	ILMN_2742152	124	0	-4.04949	0.488255	-4.62855	0.387431
Gas7	ILMN_2924831	126	99	-9.32778	0.356514	-10.1	0.25982
Gnat1	ILMN_2765547	400	0	-30.7122	0.041713	-29.3649	0.052769
Gnb1	ILMN_2733852	450	108	-5.42457	0.411012	-6.19693	0.31429
Gnb5	ILMN_2672458	266	150	-5.47631	0.455651	-8.59079	0.325793
Gng8	ILMN_1259653	0	0	-5.54997	0.406693	-6.09195	0.326886
Gtf3a	ILMN_2444616	0	0	-4.32244	0.443145	-4.95483	0.27559
Guca1b	ILMN_2754287	212	52	-6.34307	0.0187832	-6.31706	0.0230653
Hemk1	ILMN_2666272	0	0	-10.6379	0.372482	-8.44652	0.425373
Herc3	ILMN_2635218	146	40	-3.7338	0.458983	-5.33044	0.417404
Hmgn1	ILMN_2496559	396	195	-12.3372	0.327024	-8.11232	0.242929
Hspa1a	ILMN_2829594	0	0	-4.51697	0.413848	-5.91825	0.103842
Icmt	ILMN_2791410	180	56	-7.13405	0.307449	-7.05659	0.277945
Igsf9	ILMN_2804166	120	51	-3.99208	0.47	-5.0577	0.258262
Impg1	ILMN_1259782	74	41	-6.05419	0.163697	-6.62819	0.16406
Insl5	ILMN_2608858	0	0	-8.61757	0.0932691	-7.97286	0.249115
Kcnb1	ILMN_2674184	503	156	-4.57191	0.447179	-6.14814	0.271822
Kcns3	ILMN_2646018	0	0	-3.81279	0.386663	-4.25508	0.488101
Kcnv2	ILMN_1253791	195	96	-4.45673	0.178125	-4.89405	0.128394
Klhdc8b	ILMN_1216669	80	19	-10.7439	0.453106	-25.914	0.341631
Llgl2	ILMN_1224093	168	26	-6.73154	0.484557	-11.0639	0.154044
Lrfn2	ILMN_2651081	183	267	-6.73134	0.48049	-6.7275	0.394436
Lrrc1	ILMN_2868457	208	180	-18.8154	0.365092	-5.33639	0.395747
Mdm1	ILMN_2655659	299	76	-9.45235	0.205466	-10.3183	0.0773095
Metap2	ILMN_1214609	48	25	-5.71708	0.181812	-5.61985	0.19873
Mrpl49	ILMN_2628672	0	0	-10.0857	0.361779	-8.48662	0.352027
Nedd4l	ILMN_2878501	269	103	-8.59265	0.495544	-7.21151	0.493045
Neu4	ILMN_2716254	0	0	-3.55485	0.497974	-4.30429	0.438277
Nos3	ILMN_2788593	95	77	-6.94994	0.40359	-8.45784	0.294436
Opn1mw	ILMN_2706948	25	37	-15.6414	0.00140978	-15.5325	0.00804047
Osbp2	ILMN_1246734	167	90	-9.11819	0.214748	-16.0783	0.0861457
Pacrg	ILMN_2625279	88	42	-5.28183	0.457917	-5.80423	0.366525
Pde6a	ILMN_2858753	291	40	-20.2553	0.0478436	-20.962	0.0226797
Pde6g	ILMN_2590508	253	112	-17.6681	0.221864	-24.0443	0.0636129
Pdia5	ILMN_1255177	204	0	-9.40301	0.285423	-8.77193	0.225409
Pgc	ILMN_2606088	0	0	-6.37723	0.417025	-5.43232	0.36574
Pglyrp1	ILMN_2592486	0	0	-4.53074	0.449659	-5.53041	0.357511
Plagl2	ILMN_1243885	64	49	-8.47472	0.450329	-4.96989	0.487342
Plekhf2	ILMN_1237736	76	0	-6.5333	0.450494	-9.3988	0.304009
Plekhg3	ILMN_1221920	181	58	-7.84603	0.350397	-4.20686	0.352733
Plk1	ILMN_1255053	34	0	-9.4253	0.308838	-9.80089	0.308599
Pmm1	ILMN_2611027	109	13	-11.2969	0.42843	-11.646	0.358356
Ppargc1b	ILMN_2771709	349	34	-9.75518	0.458867	-7.47747	0.419665
Ppef2	ILMN_2760183	119	69	-11.4284	0.426146	-12.9484	0.260112
Ppp3cc	ILMN_2617820	209	83	-6.50263	0.495409	-7.54502	0.415346
Prickle1	ILMN_1224069	162	16	-4.3456	0.372198	-4.35275	0.386883
Prph2	ILMN_1241602	878	251	-8.20984	0.492627	-16.1389	0.231201
Prrt1	ILMN_2751486	0	0	-3.72875	0.282475	-4.5746	0.357828
Rabgef1	ILMN_1226143	225	34	-5.56599	0.224363	-4.80502	0.308714
Rangrf	ILMN_2707147	79	18	-9.41419	0.399553	-6.96708	0.411136
Rbks	ILMN_2806720	31	0	-4.63069	0.454689	-5.28839	0.440076
Rgs9bp	ILMN_2795473	186	124	-10.2037	0.282902	-5.05141	0.385202
Rhot2	ILMN_2839134	37	0	-10.2938	0.452398	-8.56728	0.422808
Rp1l1	ILMN_1229492	278	180	-22.6041	0.183578	-30.2422	0.217351
Rpgrip1	ILMN_2700393	168	120	-16.0356	0.238105	-23.4422	0.21468
Rtbdn	ILMN_2632620	150	58	-8.6351	0.119442	-9.33458	0.0427616
Sag	ILMN_1232031	278	134	-7.10443	0.228639	-6.20424	0.334601
Scnm1	ILMN_2787580	0	0	-8.8102	0.454813	-9.32916	0.37753
Sfxn2	ILMN_2760835	33	0	-12.0502	0.424887	-7.2283	0.310279
Slc16a6	ILMN_3152241	28	0	-9.03565	0.384412	-9.11874	0.0997742
Slc24a1	ILMN_2618257	286	42	-20.536	0.0689431	-20.8141	0.0232864
Slc25a10	ILMN_2730797	78	0	-6.05789	0.42198	-5.62471	0.404769
Slc25a35	ILMN_1258728	0	0	-4.84988	0.2807	-4.38589	0.379979
Slc38a3	ILMN_2750089	268	129	-7.01613	0.448624	-6.92734	0.29319
Slc5a5	ILMN_1245214	0	0	-6.9851	0.332106	-5.58888	0.457718
Slco4a1	ILMN_2661340	240	47	-28.6573	0.408328	-9.40201	0.401606
Spg7	ILMN_2742420	90	37	-5.00266	0.428903	-5.32585	0.421265
Spire2	ILMN_2640995	71	35	-8.64701	0.420636	-7.37016	0.466047
Stard7	ILMN_2676066	91	60	-8.96242	0.470431	-10.26	0.474699
Syngr1	ILMN_3028575	143	11	-9.8472	0.377454	-9.80709	0.211394
Taok3	ILMN_1259320	263	81	-10.8308	0.336061	-8.99996	0.16362
Tdrd7	ILMN_2818678	416	121	-12.3939	0.377912	-9.37788	0.280785
Thoc5	ILMN_2679755	120	74	-6.0752	0.446006	-4.918	0.413359
Timm44	ILMN_2589211	91	0	-8.67334	0.410665	-7.70771	0.444134
Tmem138	ILMN_2610554	0	11	-7.85885	0.44751	-7.7065	0.409588
Tnip2	ILMN_2874491	39	0	-5.68887	0.195518	-7.26027	0.19729
Tob2	ILMN_1228501	237	98	-6.41883	0.423921	-4.61429	0.463902
Ttll3	ILMN_2885900	13	0	-7.53005	0.223277	-8.98944	0.141622
Tulp1	ILMN_1216269	354	127	-8.11241	0.47026	-15.439	0.141677
Ubtd1	ILMN_2454692	301	108	-12.9198	0.250355	-9.01424	0.224397
Vsx1	ILMN_2873623	0	0	-13.9501	0.324308	-11.5312	0.361635
Vtn	ILMN_1234111	146	55	-35.3859	0.0520282	-34.2571	0.0462473
Wdr54	ILMN_2755692	0	0	-14.5457	0.453225	-8.19178	0.461472
Wdr60	ILMN_2791074	49	26	-14.0354	0.3303	-8.8658	0.477946
Wfdc10	ILMN_2527805	0	0	-4.90149	0.391747	-5.79731	0.262698
Wisp1	ILMN_2492264	412	144	-11.5027	0.240502	-58.9764	0.226124
Zdhhc12	ILMN_2520032	49	0	-33.2382	0.460435	-36.2798	0.397229
Fscn2	ILMN_2655965	110	14	-16.3772	0.0137239			-7.96716	0.157001
Hist1h1c	ILMN_2774537	91	76	-24.0212	0.480794			-8.409	0.470618
Ipmk	ILMN_2763825	21	47	-22.5501	0.384367			-13.4015	0.473527
Mns1	ILMN_2678431	145	99	-15.2613	0.405968			-13.2147	0.49564
Trib3	ILMN_1225528	23	0	-7.00437	0.109683			-6.14452	0.323916
1700084E18Rik	ILMN_1216439	42	0			-5.31401	0.402024	-6.15671	0.479594
1810030N24Rik	ILMN_1246756	112	66			-7.83819	0.365257	-9.652	0.404894
5930412G12Rik	ILMN_2458053	0	0			-9.67944	0.242176	-8.70909	0.376865
Fzd10	ILMN_2976821	0	0			-11.3087	0.319806	-9.56268	0.320222
Sfxn2	ILMN_2644392	33	0			-12.9521	0.282572	-6.59186	0.470293
1500011B03Rik	ILMN_2500434	0	0	-13.9729	0.462633
1700019L03Rik	ILMN_1256787	0	0	-4.95081	0.40965
1700030J22Rik	ILMN_1231468	27	0	-7.35662	0.362769
1700042G07Rik	ILMN_2706547	0	0	-4.79416	0.385825
2210020M01Rik	ILMN_2643326	0	0	-3.56293	0.293607
9130008F23Rik	ILMN_1220766	0	0	-4.14871	0.325178
A230050P20Rik	ILMN_2747472	0	0	-5.05851	0.485775
Adcy6	ILMN_1249888	36	24	-6.56865	0.491608
Adprhl1	ILMN_1257998	204	64	-5.14916	0.24327
Aldh1l1	ILMN_3100276	0	0	-3.42765	0.497191
Ampd1	ILMN_1237871	0	0	-3.63364	0.326175
Apba3	ILMN_2660110	28	0	-6.0289	0.466217
Aqp4	ILMN_2757232	0	10	-3.40706	0.484389
Arid3b	ILMN_1238558	259	241	-14.7424	0.439096
Arl6	ILMN_3163134	66	89	-13.1537	0.457629
Bbs10	ILMN_1217075	38	0	-6.01782	0.343361
Bbs12	ILMN_3160683	46	0	-4.12399	0.156823
Btc	ILMN_2734097	41	93	-3.64618	0.358023
Ccdc39	ILMN_3004786	0	0	-4.27288	0.414625
Ccdc87	ILMN_2735241	14	0	-4.27556	0.207979
Cdc25c	ILMN_1252063	23	0	-3.35897	0.332067
Cfi	ILMN_2631704	0	0	-5.72583	0.164649
Chchd8	ILMN_2817151	0	0	-4.61617	0.421134
Cln3	ILMN_1214952	63	71	-12.7707	0.2716
Cnga1	ILMN_1219994	183	23	-4.56552	0.480049
Col17a1	ILMN_1240481	9	106	-4.76454	0.428321
Col20a1	ILMN_1259632	0	0	-6.20986	0.442227
Crat	ILMN_1220786	0	17	-3.86105	0.34848
Crebl2	ILMN_2632162	22	0	-4.14113	0.477634
D6Wsu116e	ILMN_2686697	0	0	-3.63974	0.334554
Ddhd1	ILMN_3163148	82	35	-6.31763	0.391187
Defb43	ILMN_3160578	0	0	-5.35641	0.281068
Det1	ILMN_2708546	30	0	-3.85778	0.307582
Dleu2	ILMN_2423282	0	0	-12.6404	0.232029
Dnajc28	ILMN_1219898	11	0	-5.77578	0.445084
Dok3	ILMN_1258357	0	0	-4.78469	0.468281
Dtx2	ILMN_2907327	0	0	-7.85207	0.409946
Dusp22	ILMN_3162564	35	36	-3.9984	0.493438
Epn2	ILMN_3158060	42	70	-4.96261	0.364426
Eps8l1	ILMN_2720150	0	0	-4.05254	0.207917
Fam13b	ILMN_1244948	0	0	-5.044	0.00146296
Fgfr2	ILMN_2609887	62	33	-4.19468	0.118031
Gal3st3	ILMN_3033192	18	0	-3.69729	0.390034
Galm	ILMN_2687156	0	0	-5.45735	0.345242
Ggcx	ILMN_2933647	20	0	-6.38036	0.133596
Glyctk	ILMN_3029434	0	0	-3.64614	0.0135889
Gpr182	ILMN_2765378	0	0	-3.45831	0.333982
Gucy2g	ILMN_2655559	33	0	-5.40956	0.100504
Gzmm	ILMN_1229500	79	112	-7.02683	0.463681
H2-DMb1	ILMN_1244977	0	0	-4.8012	0.316057
Ift74	ILMN_1226865	25	0	-4.47856	0.337055
Insig2	ILMN_2690256	0	0	-4.41856	0.47219
Kcnj14	ILMN_2680891	106	0	-4.50744	0.39638
Kcnj16	ILMN_2613284	0	0	-7.26468	0.244151
Kcnn1	ILMN_2664556	0	0	-4.90637	0.419985
Kif1b	ILMN_3034877	171	106	-4.51011	0.425022
Kif24	ILMN_2936496	0	0	-3.52587	0.497933
Lhfpl3	ILMN_1254301	53	109	-5.88213	0.265618
Lpcat2	ILMN_1248257	37	19	-4.91646	0.250196
Lrrc20	ILMN_2674378	33	0	-3.57156	0.203433
Lrrc48	ILMN_1251006	0	10	-5.90843	0.227913
Lrrc50	ILMN_2696418	0	0	-6.75707	0.172566
Lrrc9	ILMN_1226411	0	10	-4.08766	0.0701448
Lrtm1	ILMN_1241151	0	0	-3.53917	0.364458
Ly6a	ILMN_1255416	8	0	-3.95067	0.498923
Map3k12	ILMN_2725370	31	0	-12.9041	0.467606
Me2	ILMN_1230263	67	14	-6.08802	0.426734
Msh5	ILMN_1241923	13	0	-5.60523	0.331703
Mybphl	ILMN_2689426	52	29	-5.49521	0.31926
Myt1l	ILMN_1256161	31	50	-8.19306	0.138674
Napsa	ILMN_1230302	0	0	-3.67065	0.128259
Nat10	ILMN_1233363	65	16	-4.34727	0.415239
Nat6	ILMN_2905859	0	0	-3.89955	0.450786
Ncam1	ILMN_2722864	204	153	-4.84007	0.326781
Ncl	ILMN_2693976	33	0	5.04788	0.323871
Nrgn	ILMN_2645071	0	0	-3.43439	0.407562
Olfr826	ILMN_2588637	0	0	-3.42375	0.453541
Osgep	ILMN_2664511	28	21	-4.1969	0.434783
P2ry14	ILMN_1219200	0	0	-5.69147	0.416084
Pak1ip1	ILMN_1245031	13	0	-4.49033	0.306964
Pcsk4	ILMN_1252464	0	0	-4.79833	0.443164
Pde6h	ILMN_2776969	37	200	-4.89887	0.0709204
Plcd3	ILMN_2620145	58	0	-5.44937	0.458903
Ppp2r5c	ILMN_2742461	510	218	-3.3685	0.259487
Prkar2b	ILMN_1253819	0	0	-9.09054	0.201906
Prkca	ILMN_1217890	353	51	-3.67345	0.402593
Prodh	ILMN_2908406	44	24	-4.60204	0.201753
Prr14	ILMN_2637321	247	61	-4.39686	0.388575
Psp	ILMN_1245726	0	0	-4.37907	0.274088
Ptpn21	ILMN_1222733	29	0	-7.13003	0.482278
Pvalb	ILMN_1218223	0	0	-7.48613	0.423197
Qars	ILMN_2989263	0	0	-17.1329	0.488113
Rbm3	ILMN_1253012	0	0	-3.36071	0.354561
Rd3	ILMN_1242556	216	124	-13.6354	0.39926
Rec8	ILMN_2684093	0	0	-6.78402	0.0727959
Recql	ILMN_1246380	8	0	-16.0666	0.311237
Recql5	ILMN_1243890	71	17	-3.86752	0.40676
Rfesd	ILMN_2920676	0	0	-5.00666	0.371651
Rffl	ILMN_3048689	101	97	-5.48009	0.468744
Rfx2	ILMN_1217353	0	0	-6.65463	0.406282
Rhpn1	ILMN_2759266	34	0	-10.6165	0.38002
Rtl1	ILMN_2438819	0	0	-5.27314	0.390452
Scube3	ILMN_2780286	0	0	-4.69095	0.265709
Sec14l1	ILMN_2680308	178	61	-3.96601	0.431655
Slc31a2	ILMN_2634656	202	124	-4.07943	0.441248
Slc38a6	ILMN_1214469	16	0	-10.2159	0.453462
Slc39a4	ILMN_1226293	0	0	-4.09856	0.371179
Slc46a3	ILMN_2627733	32	15	-6.43943	0.466267
Slc4a7	ILMN_2629601	180	129	-12.2444	0.450944
Slc8a3	ILMN_2954449	0	131	-4.68049	0.438296
Sntb2	ILMN_1217790	121	81	-3.80604	0.181732
Sorbs3	ILMN_2618221	0	0	-3.38104	0.345946
Srd5a3	ILMN_2683222	0	0	-6.33684	0.41627
Stk36	ILMN_2989871	0	0	-8.50581	0.395188
Sumf2	ILMN_1239103	0	0	-4.77796	0.499879
Svil	ILMN_2662644	128	79	-3.707	0.280723
Sympk	ILMN_1245437	0	0	-6.59177	0.354005
Syt12	ILMN_1246560	12	17	-3.93159	0.366222
Tmem107	ILMN_3163211	25	22	-7.68098	0.361552
Tmem143	ILMN_2731260	30	0	-7.78733	0.229889
Tmem160	ILMN_1219656	16	0	-4.57705	0.409852
Tmem180	ILMN_2709279	0	0	-7.85369	0.46262
Tnfsf9	ILMN_2449157	0	0	-3.4865	0.433319
Tsc22d3	ILMN_2701664	0	0	-5.2741	0.453198
Ttc8	ILMN_3141738	353	275	-10.5263	0.475935
Tube1	ILMN_3161813	59	33	-8.14524	0.468733
Ubxn4	ILMN_2422153	32	0	-5.28553	0.431116
Utrn	ILMN_1229819	0	0	-4.46126	0.415641
Wdr59	ILMN_2680852	100	47	-3.97163	0.302991
Wdr78	ILMN_2687391	66	43	-5.07121	0.209867
Zc3h3	ILMN_2850170	117	23	-6.19638	0.45494
Zfp418	ILMN_1251225	0	18	-4.55876	0.122756
Zfp429	ILMN_1254717	0	0	-7.80504	0.279287
Zfp786	ILMN_1247019	0	11	-3.68086	0.450983
Zscan22	ILMN_1246299	58	0	-8.0851	0.230548
Zswim3	ILMN_1252526	15	0	-11.0039	0.361665
1700040I03Rik	ILMN_2881024	0	0			-17.7278	0.453928
1810009A15Rik	ILMN_1221262	17	0			-6.69148	0.22268
2410131K14Rik	ILMN_1216547	72	0			-8.82767	0.353034
4930515G01Rik	ILMN_2749719	0	0			-4.98951	0.180468
Catsper4	ILMN_2991970	71	71			-8.67841	0.339246
Ccdc64	ILMN_2847304	305	220			-10.6793	0.305965
Cngb1	ILMN_1234944	0	0			-43.2485	0.048509
Comp	ILMN_2869110	0	0			-5.29271	0.131398
Crtc3	ILMN_1214578	164	52			-4.8304	0.415319
Ctsa	ILMN_2669714	0	0			-4.43108	0.484543
Dapk2	ILMN_2977558	0	0			-4.65704	0.480031
Dlg4	ILMN_2710764	125	21			-12.227	0.337508
Dlx1as	ILMN_2924781	0	0			-6.74612	0.0973097
Dph1	ILMN_1234555	22	81			-6.81643	0.458444
Elfn1	ILMN_2606433	443	101			-8.58343	0.274606
Fam132a	ILMN_2645295	0	26			-4.90432	0.439293
Fance	ILMN_2656810	38	0			-17.3961	0.35953
Fryl	ILMN_2635260	126	86			-10.8311	0.446862
Gpx4	ILMN_3100812	154	25			-5.3656	0.467314
Grk1	ILMN_1260000	252	82			-5.0762	0.191252
Guca1a	ILMN_2723190	266	134			-6.16758	0.0952294
Helb	ILMN_2792362	0	0			-4.34879	0.451768
Hsd17b11	ILMN_2685234	0	0			-4.64554	0.329689
Hspb6	ILMN_2805339	11	35			-8.66423	0.48693
Kank1	ILMN_1242456	38	42			-10.2389	0.332603
Kif22	ILMN_2762326	0	10			-9.57713	0.488015
Lifr	ILMN_2829008	128	80			-4.56448	0.401217
Mif4gd	ILMN_2730410	0	0			-5.18864	0.363142
Nat14	ILMN_1215981	37	34			-4.25189	0.467018
Nfasc	ILMN_2620223	106	75			-5.15769	0.47645
Nphp4	ILMN_2641152	39	75			-5.84629	0.490357
Olfr631	ILMN_2624761	0	0			-4.16037	0.0726765
Oog4	ILMN_2590473	0	0			-4.44092	0.401775
Optn	ILMN_2676606	261	130			-5.13328	0.441023
Pde6b	ILMN_2595543	323	221			-10.6403	0.389405
Pias3	ILMN_1227889	89	28			-22.2069	0.294403
Pigz	ILMN_2750725	30	10			-4.87964	0.423363
Pitpnm3	ILMN_3112334	378	11			-10.5	0.453678
Plch2	ILMN_2925433	256	119			-12.2536	0.217873
Plcxd1	ILMN_3094228	0	0			-4.67915	0.457351
Prkce	ILMN_2993204	268	110			-4.9942	0.495553
Prmt1	ILMN_2490857	79	21			-6.60512	0.204762
Ptpru	ILMN_2850253	68	18			-4.14624	0.497392
Rab39b	ILMN_1239735	0	116			-4.16336	0.484562
Rad51c	ILMN_2748321	0	12			-4.49255	0.472342
Rora	ILMN_2461812	258	263			-5.6071	0.491372
Rpl3l	ILMN_2649810	0	0			-5.3995	0.0991812
Sdc4	ILMN_2728729	133	67			-5.82918	0.384842
Slc17a7	ILMN_2618244	61	32			-11.4481	0.184632
Slc6a19	ILMN_3161159	0	0			-4.22929	0.11862
Sntg2	ILMN_2985548	168	80			-5.83548	0.0919496
Unc119	ILMN_2847834	374	214			-13.6481	0.395763
Usp2	ILMN_1240264	249	133			-15.7101	0.368905
Vps37c	ILMN_2675152	112	37			-9.12452	0.440199
Whrn	ILMN_3082031	177	123			-5.54038	0.452636
C77080	ILMN_2696592	0	0					-6.56301	0.438076
