# Supplementary material for: Mechanistically Distinct Mouse Models for CRX-Associated Retinopathy
Source: PLoS Genet. 2014 Feb 6;10(2):e1004111. doi: 10.1371/journal.pgen.1004111 (PMC3916252; doi:10.1371/journal.pgen.1004111)
Supplement: Table S3 — Expression of genes upregulated in P10 homozygous Crx E168d2neo, R90Wneo and/or −/−. Differential expression analyses of upregulated genes from P10 expression microarrays. (XLSX) [file pgen.1004111.s008.xlsx]

## Sheet: Sheet1
Table S3. Expression of genes upregulated in P10 homozygous Crx E168d2neo, R90Wneo and/or -/-
Gene Symbol	ProbeID	CRX ChIPSeq Reads WT	CRX ChIPSeq Reads Nrl	-/- Diff Score	-/- Fold Change	E168d2neo Diff Score	E168d2neo Fold Change	R90Wneo Diff Score	R90Wneo Fold Change
Apoc1	ILMN_2599794	0	0	6.18219	3.70384	6.4187	2.85198	9.03214	2.93017
Ddhd2	ILMN_2733492	58	170	3.73969	2.94633	5.15614	3.23083	8.73056	3.77793
E130308A19Rik	ILMN_1224022	68	79	11.2701	3.11127	10.5739	2.79937	11.2667	2.1638
Gngt2	ILMN_1246056	151	205	11.5694	3.43748	5.06755	4.33449	13.7994	3.49192
Irf5	ILMN_2621752	16	0	4.71634	4.00192	8.96966	4.42746	15.6704	3.28965
Rxrg	ILMN_1232561	0	40	9.25933	4.57615	8.09241	4.28404	8.77077	5.20803
1810041L15Rik	ILMN_1255516	0	11	6.19661	5.07269	7.67746	2.75944
Abcd2	ILMN_1245831	18	0	3.27712	2.24487	6.78339	3.01157
Abi1	ILMN_1234139	0	0	5.07258	2.63409	6.35324	3.52578
Armcx1	ILMN_2645448	0	0	4.46749	2.06334	5.1974	2.79295
Bach1	ILMN_2741677	25	145	6.24453	2.84611	5.86605	3.72349
Cacna1h	ILMN_1246201	49	21	12.1928	5.74736	8.25438	2.94582
Casp9	ILMN_1255180	23	0	4.21306	2.19086	4.96133	2.34062
Cd44	ILMN_2730266	0	0	7.35258	3.55109	4.84162	3.36072
Cdkl5	ILMN_1246900	10	0	5.00076	2.66571	5.80725	2.2181
Chgb	ILMN_2679377	0	0	11.3473	2.22182	6.15849	2.05059
Chrna3	ILMN_1244673	0	0	7.67297	2.85203	9.96056	3.15242
Chrnb4	ILMN_2650936	0	0	3.8504	2.63295	6.41824	3.31432
Cltb	ILMN_2791059	45	63	16.4932	3.57009	5.65585	2.46933
Col16a1	ILMN_1248099	0	0	14.7879	14.2912	5.07265	28.0208
Cttnbp2nl	ILMN_1216335	67	36	4.69714	2.63515	6.1762	2.10709
Dclre1c	ILMN_2671461	0	13	3.21078	2.50253	4.85958	2.36307
Dusp23	ILMN_1252812	0	69	5.5708	2.42719	6.17227	2.75952
Ece1	ILMN_1255063	30	171	25.3311	17.2424	7.00308	20.0774
Elf1	ILMN_2659380	0	0	4.11613	3.0509	7.01351	3.06603
Gnas	ILMN_1252926	0	0	4.4506	2.10407	20.6848	2.99903
Grip1	ILMN_2622936	91	39	5.29844	5.79859	9.25254	6.81333
Gsg1l	ILMN_2462901	96	63	17.1612	2.00954	29.0063	2.15501
H6pd	ILMN_1244188	52	51	7.53624	2.17251	10.7177	2.80491
Igf2bp3	ILMN_1218913	20	0	4.06802	2.74578	5.98913	2.02508
Igsf21	ILMN_1235388	171	81	8.96438	2.26283	6.95062	2.17237
Inppl1	ILMN_1215550	0	15	7.40482	2.08704	6.40049	2.51666
Itm2b	ILMN_2782082	0	16	4.4382	2.23154	9.37765	2.72909
Krt73	ILMN_3007409	79	0	4.42114	86.485	12.9527	361.821
Ldb1	ILMN_2601907	12	0	9.4272	2.10341	11.9912	2.22279
Mbp	ILMN_3011353	20	21	7.88017	2.66571	8.05975	2.93966
Nab1	ILMN_2712635	19	106	3.53567	2.65693	6.34752	5.30006
Ncstn	ILMN_2914416	0	0	7.82656	2.19258	7.21735	2.86979
Nudt10	ILMN_2974709	0	0	6.43536	2.55295	5.10289	2.59649
Obox6	ILMN_1220159	0	0	16.5836	39.9694	9.10325	30.0756
Phip	ILMN_1235559	22	0	7.74053	3.27301	6.02428	2.35735
Pik3r1	ILMN_3114641	104	106	7.6586	3.33943	22.912	2.71691
Pnpla8	ILMN_1251273	13	0	7.32575	2.44726	6.7452	2.40481
Ppm1k	ILMN_2923615	23	67	4.58772	2.50386	5.8136	3.22743
Ptbp2	ILMN_1259651	0	22	6.01925	4.20813	5.87104	2.91822
Ptprs	ILMN_1241523	12	0	13.262	2.25598	8.62886	2.02359
Rap2c	ILMN_1249467	0	0	6.11869	2.08378	7.7641	2.35221
Rell1	ILMN_2656645	0	20	10.9472	3.90861	5.05552	2.47481
Rem2	ILMN_1222084	0	0	13.3134	2.59818	8.25625	2.19799
Runx1t1	ILMN_2662450	0	22	6.49329	2.14785	12.84	2.61502
Serping1	ILMN_2775421	0	87	8.83493	3.85232	17.7199	12.4508
Sox11	ILMN_1235647	0	0	5.49322	2.1837	6.73272	2.31018
Spsb1	ILMN_1224336	32	10	7.44167	5.5606	5.61899	2.87455
Tle1	ILMN_1230788	0	115	16.673	3.01774	9.92023	3.70402
Tmtc2	ILMN_2657031	0	81	5.88438	2.05595	7.01728	2.0597
Trim67	ILMN_2662793	34	22	22.8	3.69155	7.58479	2.01243
Tspyl5	ILMN_1246539	0	0	3.32283	2.43653	5.47405	3.22124
Yme1l1	ILMN_2505307	0	0	3.19669	2.62843	7.59085	2.81774
Zdhhc14	ILMN_1240332	167	251	7.23461	2.12701	5.92858	2.1099
Zfand3	ILMN_2753096	136	86	17.4968	2.49789	8.83342	2.05722
Lxn	ILMN_2694275	0	0	6.77263	2.67006			9.54761	2.70584
Txnip	ILMN_3112873	0	0	5.55857	4.64803			10.2188	2.00642
1700001J03Rik	ILMN_2666574	11	25	4.54656	6.03029
1700086L19Rik	ILMN_2761449	0	0	5.20403	4.00289
2300009A05Rik	ILMN_1225386	0	0	3.78011	7.98458
2810417H13Rik	ILMN_1223045	0	0	4.00282	8.60097
2900060B14Rik	ILMN_1253544	13	14	8.29559	2.46839
6430527G18Rik	ILMN_2731379	0	17	4.97929	2.02444
9830001H06Rik	ILMN_2627140	0	0	5.49456	4.25045
Abcb4	ILMN_2648742	13	122	7.30782	4.39553
Actl6a	ILMN_2647102	107	42	6.31835	2.45978
Adam11	ILMN_2812954	0	0	3.51836	5.1239
Aldh1l2	ILMN_2898319	0	0	5.29123	2.10859
Arl5b	ILMN_2988191	84	40	5.19783	4.41756
Arrdc4	ILMN_2648967	65	26	12.8104	4.21491
Artn	ILMN_2941280	0	0	5.61974	2.52525
Asxl3	ILMN_1217023	0	0	8.15311	2.56536
Atp11c	ILMN_3152506	0	0	4.03482	2.55929
Atp5k	ILMN_1214830	46	0	4.59033	6.78866
BC026590	ILMN_1257772	0	0	4.15026	3.4237
Bcar1	ILMN_2743133	0	0	5.09845	3.18875
Bcl7a	ILMN_1252601	23	14	6.27215	2.49712
Birc6	ILMN_1246660	0	0	4.75127	2.17314
Bok	ILMN_2772077	57	49	3.19763	2.95562
Braf	ILMN_1230798	37	23	3.56633	4.40336
Cacna2d1	ILMN_1215110	0	0	9.843	3.62826
Calu	ILMN_1218668	22	19	4.00866	2.10734
Cdk7	ILMN_1250900	0	0	3.82051	3.23479
Cetn3	ILMN_2726325	0	0	16.6202	2.01308
Chrna4	ILMN_1245582	0	0	8.72754	2.79898
Chtf18	ILMN_1232175	134	75	4.77331	2.15256
Clcn4-2	ILMN_1215984	0	0	3.6414	2.25945
Clic4	ILMN_2761109	45	19	3.23915	2.01561
Clk3	ILMN_1224891	191	42	5.92927	3.04086
Cmtm7	ILMN_2648409	0	0	5.72578	3.86691
Cplx2	ILMN_1238436	196	275	24.1972	2.23301
Crbn	ILMN_1254540	0	0	3.42906	2.4433
Ctps2	ILMN_2858769	0	0	3.78614	4.26529
Cxx1c	ILMN_2943972	18	143	9.80508	2.02048
Cyp2u1	ILMN_3004221	0	0	4.41166	2.0392
Cyr61	ILMN_2710253	0	0	4.72716	3.01941
D430019H16Rik	ILMN_2516338	13	47	6.71402	2.40868
Ddx17	ILMN_2673079	0	0	3.93336	14.3849
Ddx3y	ILMN_2899599	0	0	5.0855	3.88103
Dhx32	ILMN_2643150	0	35	14.1359	3.90369
Dnajc1	ILMN_1246819	0	37	3.41676	4.02938
Dock4	ILMN_1235799	0	25	3.88294	2.57385
Dock7	ILMN_2529763	53	11	4.19762	2.47135
Dock9	ILMN_2644315	179	50	3.8118	5.49123
E130114P18Rik	ILMN_2720218	0	21	4.58936	17.2363
Efha1	ILMN_2645165	37	0	4.66567	2.5424
Efna4	ILMN_2691352	0	0	4.74987	2.71867
Epm2aip1	ILMN_1221110	0	0	3.84411	2.43864
Fam134a	ILMN_1213426	0	0	5.20509	2.57159
Fat3	ILMN_2601917	84	285	6.48669	3.07515
Fbxl17	ILMN_1243964	0	22	7.05533	2.40507
Fnbp1l	ILMN_2746132	10	29	10.8844	2.22022
Foxj3	ILMN_2650040	17	12	4.5363	2.95613
Fut8	ILMN_2815024	0	40	5.91433	2.36757
Ghitm	ILMN_1231264	0	0	3.69873	2.46308
Glcci1	ILMN_2706176	171	74	3.91004	2.74556
Gna13	ILMN_1249934	0	0	3.93067	2.98637
Gnat3	ILMN_1258192	0	0	4.61375	13.9343
Gng10	ILMN_2672597	98	128	18.1696	2.10939
Gpc6	ILMN_2552701	0	33	3.41397	2.4003
Gpm6b	ILMN_1252255	8	0	4.45636	2.43459
Gpr137b	ILMN_2426079	0	0	3.78516	3.96797
Gpr20	ILMN_2621667	122	60	3.53589	12.4824
Gpx2	ILMN_2674483	12	0	9.81146	2.208
Grap2	ILMN_3113787	0	0	3.57695	3.85782
Gria2	ILMN_1222167	0	0	3.23232	3.629
Hcfc1	ILMN_2723881	0	0	4.73121	2.95238
Hist1h4f	ILMN_2525565	0	0	3.83504	11.4874
Hn1	ILMN_2758452	23	0	3.54006	2.52305
Hopx	ILMN_2548010	0	14	3.30831	7.2754
Hspg2	ILMN_2578369	29	11	5.29288	2.09187
Il20rb	ILMN_3047030	0	10	5.6489	3.03353
Irx5	ILMN_2650603	0	0	3.39239	2.01473
Kcne1l	ILMN_2765662	0	0	5.87503	2.5804
Kcnk3	ILMN_2669487	0	0	7.23844	2.22656
Klhl7	ILMN_2660864	8	0	3.28422	2.46827
Lman1	ILMN_1212637	142	128	4.79362	2.13709
Lmo4	ILMN_1247702	0	23	3.74168	2.46514
Lrpprc	ILMN_2683718	30	0	3.91637	3.62027
Maf	ILMN_1237448	91	222	6.22072	2.26374
Mapk8ip3	ILMN_2559196	0	0	3.92003	3.58083
Marveld1	ILMN_1259554	0	0	3.20633	2.23895
Mcc	ILMN_2918907	179	274	4.95983	2.4907
Minpp1	ILMN_2703704	0	0	3.36955	3.74288
Moxd1	ILMN_2737390	0	61	4.41404	7.89318
Mpzl1	ILMN_1223687	0	0	3.37664	2.64065
Mtap6	ILMN_2744006	61	168	38.746	2.35247
Mycl1	ILMN_1221750	0	0	3.47425	2.36268
Myocd	ILMN_2435360	0	124	3.35062	4.29285
Ndufs4	ILMN_2900025	0	10	4.26826	2.08598
Neo1	ILMN_2610156	0	24	21.6959	3.17392
Nfib	ILMN_1256427	0	11	4.91391	3.01639
Nktr	ILMN_1216740	53	17	9.18256	2.14683
Nr1d1	ILMN_2749669	40	11	4.8934	2.10578
Olfml2b	ILMN_2745551	0	11	3.33261	3.44267
Olfr1382	ILMN_2879185	0	0	3.42408	3.14511
Olfr213	ILMN_3162242	0	0	3.23455	3.1259
Pard3	ILMN_1253126	236	273	6.24947	38.2053
Parp8	ILMN_2598402	0	47	3.38447	4.30821
Pcdh15	ILMN_1254906	207	327	5.30808	2.28963
Pcdhac2	ILMN_2999354	61	53	4.13939	2.85926
Pclo	ILMN_2665813	100	159	6.83259	2.079
Peo1	ILMN_1243077	0	0	7.52271	2.08593
Phax	ILMN_2749972	0	0	4.96429	2.82976
Pigy	ILMN_2629610	31	0	3.32866	22.1928
Pik3ip1	ILMN_2769772	0	0	6.61922	2.31997
Pik3r4	ILMN_2543088	18	0	4.11362	2.18121
Pja1	ILMN_2614884	19	39	5.2534	2.01315
Pkd2	ILMN_2866327	0	0	12.18	4.49833
Polr2g	ILMN_2680262	0	0	4.46573	2.1485
Ppp1cb	ILMN_2647627	57	25	3.89364	2.16873
Ppp4r1	ILMN_1240892	0	10	4.01879	19.3489
Ppp4r4	ILMN_2725215	0	0	4.10339	3.47582
Prrc1	ILMN_2666406	0	17	7.06777	2.14209
Ralgds	ILMN_2689119	13	0	4.30393	2.30762
Rasa4	ILMN_2753979	9	10	5.55708	5.86162
Rax	ILMN_1220211	155	55	3.28634	4.00922
Rbm12	ILMN_3104139	0	11	3.86004	2.14299
Rbm28	ILMN_2661250	0	0	3.88759	2.81551
Rbms3	ILMN_2634777	0	21	4.77803	2.26723
Rcor2	ILMN_1214713	0	0	5.14433	3.22902
Rfwd2	ILMN_1233127	18	10	3.25361	5.35764
Rnf144a	ILMN_2678127	70	76	7.70581	2.59243
Robo2	ILMN_1222581	0	88	5.16175	4.01833
Rpl18a	ILMN_2673936	0	0	4.89774	2.46901
Rsf1	ILMN_2658182	0	11	5.17034	16.79
Rundc3b	ILMN_2660596	0	0	3.87451	15.4067
Samd7	ILMN_2741563	562	317	5.38081	4.73999
Satb1	ILMN_1240428	0	13	5.20904	3.63802
Sbf2	ILMN_1245253	33	23	4.34192	3.45147
Sema7a	ILMN_2790357	103	51	4.12101	2.0237
Sertad2	ILMN_3151510	0	11	8.55728	2.20721
Setbp1	ILMN_1229372	65	136	4.14221	2.36386
Setdb2	ILMN_1228453	40	17	3.27786	2.26778
Siah2	ILMN_1226332	0	0	7.94757	3.27275
Skil	ILMN_3126697	12	0	7.15983	2.08643
Slc10a4	ILMN_1251845	0	0	3.28486	3.0687
Slc15a2	ILMN_2653860	0	0	9.80091	2.08104
Slc22a13	ILMN_3050107	0	0	5.0891	7.64366
Smc1a	ILMN_1220530	20	0	6.3581	3.6121
Smpdl3a	ILMN_1224116	0	17	6.04573	3.74308
Snap91	ILMN_1240692	184	84	4.29094	29.3816
Socs2	ILMN_2628178	0	0	13.5965	2.11305
Sox12	ILMN_1227128	46	22	4.2921	2.02644
Spag9	ILMN_1229777	0	15	3.58897	2.24009
Stoml1	ILMN_1222000	68	0	3.58839	6.87691
Stx8	ILMN_2549783	38	0	4.00011	3.77533
Suclg2	ILMN_2743139	0	87	6.88812	3.61226
Taf1d	ILMN_3162771	0	0	4.53082	2.29413
Tgfb2	ILMN_1225196	0	0	4.83899	2.45592
Tnfaip3	ILMN_1252202	491	85	-6.15438	5.31633
Tor1b	ILMN_1240146	21	0	6.23947	3.4099
Tox	ILMN_1257547	0	0	17.8379	2.1496
Tpd52l2	ILMN_1250767	0	12	4.02737	3.89037
Tpm4	ILMN_2515363	0	0	10.5534	2.08178
Traf4	ILMN_2801652	0	0	5.54747	2.54295
Tspan15	ILMN_2772821	0	12	3.90085	3.44929
Tuba1a	ILMN_2494251	51	0	7.16385	2.80509
Tusc1	ILMN_1217068	0	11	4.8785	3.36379
Ube2e3	ILMN_1225627	0	11	6.13157	2.03462
Unc5b	ILMN_2523316	16	12	5.52847	7.46751
Usp14	ILMN_2562107	0	17	4.49857	2.29664
Vmn2r-ps14	ILMN_2616801	0	13	6.17185	2.08692
Whsc1	ILMN_1234959	0	13	7.22632	2.14989
Wnt16	ILMN_2917629	0	0	4.49424	2.35434
Xlr4a	ILMN_2965669	0	0	3.78131	3.33234
Xpnpep1	ILMN_1241800	0	0	4.44702	7.39871
Ypel1	ILMN_2454393	0	0	4.08236	2.02601
Ywhab	ILMN_2935362	0	0	4.80833	2.01259
Ywhag	ILMN_2587515	0	0	3.3502	2.09643
Zbtb33	ILMN_1247277	0	0	3.25593	2.71075
Zbtb46	ILMN_2619179	0	0	3.3788	3.00241
Zdhhc3	ILMN_2418725	0	0	4.81208	3.9572
Zfhx3	ILMN_1213439	0	21	3.23519	7.07115
Zfp184	ILMN_1257607	0	10	3.50059	3.50849
Zfp26	ILMN_2945607	0	0	4.62561	23.7347
Zfp408	ILMN_1248477	0	0	3.24828	8.46565
Zfp703	ILMN_2420465	130	14	5.83402	2.45021
Zfp710	ILMN_2627013	53	0	6.03231	3.82051
Zfp711	ILMN_2937282	0	0	5.2609	4.07662
Zic4	ILMN_1242831	49	0	3.50312	3.50787
Zkscan5	ILMN_2490607	74	24	4.30559	5.76064
Zranb1	ILMN_1249755	203	177	7.44889	2.40651
2010001M09Rik	ILMN_2613601	0	0			9.49954	2.08089
A730037C10Rik	ILMN_1219547	0	0			7.5106	15.5032
Bub1b	ILMN_2774007	68	148			6.63108	2.00918
Caprin1	ILMN_1247066	20	0			12.1361	3.0594
Ccl21c	ILMN_2969845	0	0			6.14163	3.41498
Cdkn1a	ILMN_2634083	20	0			6.9382	2.03529
Coil	ILMN_2746210	12	0			9.13904	2.44608
Cttnbp2	ILMN_2425376	0	0			8.91717	2.49625
Efcab1	ILMN_2917280	0	11			6.04106	4.96122
Flnb	ILMN_2496796	0	13			5.46352	9.88632
Flot2	ILMN_3152380	0	0			25.1616	2.72816
Golim4	ILMN_1258813	48	56			11.0599	2.10077
Grm7	ILMN_1247084	0	0			15.0347	3.40375
Gtpbp10	ILMN_1239784	0	0			5.54658	3.50222
H19	ILMN_1256343	0	0			6.55327	2.17376
Igfbp5	ILMN_2682613	0	0			13.6853	2.61131
Klf7	ILMN_1241890	0	0			11.0544	2.40977
Lzts2	ILMN_1218761	12	0			5.82535	2.14114
Mina	ILMN_2884968	46	37			6.19884	2.17239
Numbl	ILMN_2775005	10	0			5.11934	2.06376
Pank1	ILMN_2868013	15	104			6.42854	2.15045
Pdzrn4	ILMN_1249150	0	0			5.14652	4.40739
Pgm2l1	ILMN_2517100	0	0			5.25153	2.37197
Ptprt	ILMN_1239565	0	23			5.38287	2.72032
Rasa3	ILMN_2637714	0	21			5.71222	2.17431
Rragd	ILMN_2775202	0	0			5.65914	2.0578
Rreb1	ILMN_1255511	0	0			11.172	3.14106
Sgpp2	ILMN_3023610	0	54			6.15843	4.32686
Smarca1	ILMN_1253650	0	16			4.90829	2.33965
St7	ILMN_2559450	26	171			5.48204	4.34512
Tmod3	ILMN_2479359	0	15			5.38611	5.83275
Ulk2	ILMN_1244059	0	10			4.89484	2.41167
Wdr18	ILMN_2782125	35	0			4.99484	2.43346
Wwc1	ILMN_2898637	122	87			4.9285	2.6735
Zbtb7a	ILMN_1248181	16	0			5.49758	2.3095
Zfp608	ILMN_2939367	29	481			8.22193	2.25842
Dusp1	ILMN_2622983	0	0					9.53708	2.2178
E2f6	ILMN_1253173	39	93					11.1274	4.02103
Xk	ILMN_2453051	0	0					9.67435	2.76073
