# Supplementary material for: Mechanistically Distinct Mouse Models for CRX-Associated Retinopathy
Source: PLoS Genet. 2014 Feb 6;10(2):e1004111. doi: 10.1371/journal.pgen.1004111 (PMC3916252; doi:10.1371/journal.pgen.1004111)
Supplement: Table S4 — Downregulated RP, CoRD, LCA disease genes in P10 homozygous Crx E168d2neo and R90Wneo mice. List of human genes associated with RP, CoRD or LCA whose mouse homologs were identified as being significantly downregulated in P10 microarray of P10 E168d2neo/neo or R90Wneo/Wneo mice. (XLSX) [file pgen.1004111.s009.xlsx]

## Sheet: Sheet1
Table S4. Downregulated RP, CoRD, LCA disease genes in P10 homozygous Crx E168d2neo and R90Wneo mice
Retinitis pigmentosa, autosomal dominant	Retinitis pigmentosa, autosomal recessive	Retinitis pigmentosa, X-linked	Cone or cone-rod dystrophy, autosomal dominant	Cone or cone-rod dystrophy, autosomal recessive	Cone or cone-rod dystrophy, X-linked	Leber congenital amaurosis, autosomal dominant	Leber congenital amaurosis, autosomal recessive
Genes/Loci	Genes/Loci	Genes/Loci	Genes/Loci	Genes/Loci	Genes/Loci	Genes/Loci	Genes/Loci
BEST1	ABCA4	OFD1	(---)	ABCA4	CACNA1F	CRX	AIPL1
CA4	BEST1	RP2	AIPL1	ADAM9	COD2	IMPDH1	CABP4
CRX	C2ORF71	RP6	CORD4	C8ORF37	RPGR	OTX2	CEP290
FSCN2	C8ORF37	RP24	CRX	CACNA2D4			CRB1
GUCA1B	CERKL	RP34	GUCA1A	CDHR1			CRX
IMPDH1	CLRN1	RPGR	GUCY2D	CERKL			GUCY2D
KLHL7	CNGA1		PITPNM3	CNGB3			IQCB1
NR2E3	CNGB1		PROM1	CNNM4			KCNJ13
NRL	CRB1		PRPH2	CORD8			LCA5
PRPF3	DHDDS		RCD1	KCNV2			LRAT
PRPF6	EYS		RIMS1	PDE6C			MERTK
PRPF8	FAM161A		SEMA4A	PDE6H			NMNAT1
PRPF31	IDH3B		UNC119	RAX2			RD3
PRPH2	IMPG2			RDH5			RDH12
RDH12	LRAT			RLBP1			RPE65
RHO	MAK			RPGRIP1			RPGRIP1
ROM1	MERTK						SPATA7
RP1	NR2E3						TULP1
RP63	NRL
RP9/PAP1	PDE6A
RPE65	PDE6B
SEMA4A	PDE6G
SNRNP200	PRCD
TOPORS	PROM1
	RBP3
	RGR
	RHO
	RLBP1
	RP1
	RP22
	RP29
	RP32
	RPE65
	SAG
	SPATA7
	TTC8
	TULP1
	USH2A
	ZNF513
