# Supplementary material for: Mechanistically Distinct Mouse Models for CRX-Associated Retinopathy
Source: PLoS Genet. 2014 Feb 6;10(2):e1004111. doi: 10.1371/journal.pgen.1004111 (PMC3916252; doi:10.1371/journal.pgen.1004111)
Supplement: Table S6 — qRT-PCR Expression in P21 mouse retinas. ∧Overall p-value for each primer set was tested in heterozygous; p<0.09 was considered marginally significant. For all comparisons to WT: *p<0.05; reference genes Tuba1b and Ubb. (XLSX) [file pgen.1004111.s011.xlsx]

## Sheet: Sheet1
Table S6. qRT-PCR Expression in P21 mouse retinas
		Fold change to WT
Gene	^Overall p-value (heterozygous mice)	E168d2/+	E168d2neo/+	R90W/+	R90Wneo/+	+/-
Rho	0.023	0.41*	0.72	0.86	1.08	1.18
Arr3	0.010	0.36*	0.38*	0.88	0.77*	0.91
Opn1sw	0.044	0.37*	0.32*	0.64	0.72*	0.60*
Opn1mw	0.007	0.22*	0.43*	1.05	0.89	0.96
Dnaic1	0.015	0.20*	0.26*	0.79	0.79*	0.67*
Myo7a	0.017	0.51*	0.34*	0.85	1.04	1.07
Crx	0.008	3.28*	1.70*	1.22	0.7	1.05
Otx2	0.138	1.79	1.07	1.60	1.56	1.80
Crxos1	0.311	0.61	0.49	0.93	0.85	0.89
Nrl	0.609	1.02	0.83	0.73	0.96	1.07
Nr2e3	0.600	1.45	1.54	1.39	1.13	1.01
Rxry	0.503	1.17	1.33	1.11	1.16	1.1
Thrb	0.055	0.8	0.66*	0.31	1.13	0.79
Pias3	0.847	0.75	0.83	0.94	1.27	1.08
^Overall p-value for each primer set was tested in heterozygous; p<0.09 was considered marginally significant
*p<0.05; reference genes Tuba1b and Ubb
