# Supplementary material for: Mechanistically Distinct Mouse Models for CRX-Associated Retinopathy
Source: PLoS Genet. 2014 Feb 6;10(2):e1004111. doi: 10.1371/journal.pgen.1004111 (PMC3916252; doi:10.1371/journal.pgen.1004111)
Supplement: Table S7 — ERG test parameters. Specific testing parameters used for ERG assays. (XLSX) [file pgen.1004111.s012.xlsx]

## Sheet: Sheet1
Table S7. ERG test parameters
Step	Test	Background light	INTENSITY log[cdS/M2]	#TRIALS IN AVG	INTERVAL BETWEEN FLASHES	PAUSE AFTER STEP
Step 1	Scotopic	dark	-4.6	10	3.2 sec
Step 2	Scotopic	dark	-3.62	10	3.2 sec
Step 3	Scotopic	dark	-2.4	10	5.3 sec
Step 4	Scotopic	dark	-1.6	8	8.3 sec
Step 5	Scotopic	dark	-1.2	8	12.6 sec	30 sec
Step 6	Scotopic	dark	-0.6	6	15.3 sec	1 min
Step 7	Scotopic	dark	-0.01	6	20.3 sec	1 min
Step 8	Scotopic	dark	0.4	5	30.3 sec	1.5 min
Step 9	Scotopic	dark	0.89	5	32.8 sec
Step 10	Photopic	dim light	-0.01	10	1.33 sec
Step 11	Photopic	dim light	0.4	10	1.83 sec
Step 12	Photopic	dim light	0.89	8	2.03 sec
Step 13	Photopic	dim light	1.41	6	2.23 sec	30 sec
Step 14	Photopic	dim light	1.9	6	2.83 sec	30 sec
Step 15	Photopic	dim light	2.39	5	3.03 sec	1 min
Step 16	Photopic	dim light	2.67	5	3.33 sec
